# Supplementary material for: Myocarditis and Inflammatory Cardiomyopathy in Dilated Heart Failure
Source: Viruses. 2025 Mar 27;17(4):484. doi: 10.3390/v17040484 (PMC12031395; doi:10.3390/v17040484)
Supplement: Supplementary file 1 [file viruses-17-00484-s001.zip]

Archive with 1 entries (1 files):
- viruses-3482853-supplementary.pdf
